# Supplementary material for: Comment on Rodríguez-Cortés et al. Individual Circadian Preference, Eating Disorders and Obesity in Children and Adolescents: A Dangerous Liaison? A Systematic Review and a Meta-Analysis. Children 2022, 9, 167
Source: Children (Basel). 2024 Oct 31;11(11):1335. doi: 10.3390/children11111335 (PMC11592937; doi:10.3390/children11111335)
Supplement: Supplementary file 1 [file children-11-01335-s001.zip]

Archive with 1 entries (1 files):
- children-3237839-supplementary.pdf
